# Supplementary material for: Amino acid competition shapes Acinetobacter baumannii gut carriage
Source: Cell Host Microbe. Author manuscript; Available in PMC 2025 Aug 24. (PMC12375414; doi:10.1016/j.chom.2025.07.003)
Supplement: MMC2 [file NIHMS2101725-supplement-MMC2.xlsx]

## Sheet: Table_S1_A baumannii_astRNOP_fr
Table S1. A. baumannii astRNOP frequency. Accession numbers and tabulation of astRNOP counts related to Figures 1E and S1D.													manual annotation	manual annotation	manual annotation
NCBI accession	Strain	AstR	AstN	AstO	AstP	AstR_copies	AstN_copies	AstO_copies	AstP_copies	all_present	all_absent	mixed	all_present_m	all_absent_m	mixed_m	Notes
GCF_001077555.2	Acinetobacter baumannii B8342	['GCF_001077555_2_WP_002001056.1']				1	0	0	0	FALSE	FALSE	TRUE	FALSE	FALSE	TRUE
GCF_001077965.2	Acinetobacter baumannii B8300	['GCF_001077965_2_WP_002122570.1']	['GCF_001077965_2_WP_001058615.1']		['GCF_001077965_2_WP_049590681.1']	1	1	0	1	FALSE	FALSE	TRUE	TRUE	FALSE	FALSE
GCF_001432595.1	Acinetobacter baumannii ABBL021	['GCF_001432595_1_WP_002001056.1']	['GCF_001432595_1_WP_033857120.1', 'GCF_001432595_1_WP_153904629.1']	['GCF_001432595_1_WP_000972689.1']		1	2	1	0	FALSE	FALSE	TRUE	TRUE	FALSE	FALSE	Poor assembly, contig borders in AstRNOP
GCF_001891205.1	Acinetobacter baumannii RB-1399	['GCF_001891205_1_WP_002001056.1']		['GCF_001891205_1_WP_068528528.1', 'GCF_001891205_1_WP_072618793.1']	['GCF_001891205_1_WP_072618794.1']	1	0	2	1	FALSE	FALSE	TRUE	TRUE	FALSE	FALSE	Poor assembly, contig borders in AstRNOP
GCF_002136685.1	Acinetobacter baumannii ARLG-1782	['GCF_002136685_1_WP_002001056.1']		['GCF_002136685_1_WP_000972682.1']	['GCF_002136685_1_WP_000042093.1']	1	0	1	1	FALSE	FALSE	TRUE	TRUE	FALSE	FALSE	Poor assembly, contig borders in AstRNOP
GCF_002136955.1	Acinetobacter baumannii ARLG-1877			['GCF_002136955_1_WP_079548312.1']	['GCF_002136955_1_WP_000042092.1']	0	0	1	1	FALSE	FALSE	TRUE	FALSE	FALSE	TRUE
GCF_002142945.1	Acinetobacter baumannii ARLG1846	['GCF_002142945_1_WP_002001056.1']	['GCF_002142945_1_WP_139844083.1']			1	1	0	0	FALSE	FALSE	TRUE	FALSE	FALSE	TRUE
GCF_002902885.1	Acinetobacter baumannii ABNIH28	['GCF_002902885_1_WP_002001056.1']	['GCF_002902885_1_WP_017725625.1']			1	1	0	0	FALSE	FALSE	TRUE	FALSE	FALSE	TRUE
GCF_003812065.1	Acinetobacter baumannii FDAARGOS_540	['GCF_003812065_1_WP_002122570.1']	['GCF_003812065_1_WP_001058615.1']		['GCF_003812065_1_WP_213070215.1']	1	1	0	1	FALSE	FALSE	TRUE	FALSE	FALSE	TRUE
GCF_003812385.1	Acinetobacter baumannii FDAARGOS_533	['GCF_003812385_1_WP_002001056.1']				1	0	0	0	FALSE	FALSE	TRUE	FALSE	FALSE	TRUE
GCF_003948415.1	Acinetobacter baumannii TG16747	['GCF_003948415_1_WP_002001056.1']	['GCF_003948415_1_WP_017725625.1']			1	1	0	0	FALSE	FALSE	TRUE	FALSE	FALSE	TRUE
GCF_008709685.1	Acinetobacter baumannii 2375	['GCF_008709685_1_WP_002001056.1']	['GCF_008709685_1_WP_071209625.1']	['GCF_008709685_1_WP_071209624.1']		1	1	1	0	FALSE	FALSE	TRUE	FALSE	FALSE	TRUE	AstP present but truncated
GCF_008802935.1	Acinetobacter baumannii CAM180-1	['GCF_008802935_1_WP_002001056.1']	['GCF_008802935_1_WP_017725625.1']			1	1	0	0	FALSE	FALSE	TRUE	FALSE	FALSE	TRUE
GCF_012931605.1	Acinetobacter baumannii Ab-C102	['GCF_012931605_1_WP_002122570.1']	['GCF_012931605_1_WP_001058615.1']		['GCF_012931605_1_WP_000042095.1']	1	1	0	1	FALSE	FALSE	TRUE	TRUE	FALSE	FALSE
GCF_013416275.1	Acinetobacter baumannii DT01139C	['GCF_013416275_1_WP_002001056.1']	['GCF_013416275_1_WP_017725625.1']			1	1	0	0	FALSE	FALSE	TRUE	FALSE	FALSE	TRUE
GCF_013787185.1	Acinetobacter baumannii 36-1512	['GCF_013787185_1_WP_002001056.1']	['GCF_013787185_1_WP_017725625.1']			1	1	0	0	FALSE	FALSE	TRUE	FALSE	FALSE	TRUE
GCF_016117795.1	Acinetobacter baumannii FDAARGOS_917	['GCF_016117795_1_WP_001984922.1']	['GCF_016117795_1_WP_001058609.1']		['GCF_016117795_1_WP_000041930.1']	1	1	0	1	FALSE	FALSE	TRUE	TRUE	FALSE	FALSE
GCF_016654265.1	Acinetobacter baumannii CriePir307	['GCF_016654265_1_WP_002122570.1']	['GCF_016654265_1_WP_001058615.1']		['GCF_016654265_1_WP_000042095.1']	1	1	0	1	FALSE	FALSE	TRUE	TRUE	FALSE	FALSE
GCF_018831125.1	Acinetobacter baumannii D46	['GCF_018831125_1_WP_002001056.1']	['GCF_018831125_1_WP_001058605.1']		['GCF_018831125_1_WP_004736069.1']	1	1	0	1	FALSE	FALSE	TRUE	TRUE	FALSE	FALSE
GCF_019076685.1	Acinetobacter baumannii CAb-65	['GCF_019076685_1_WP_002001056.1']	['GCF_019076685_1_WP_017725625.1']			1	1	0	0	FALSE	FALSE	TRUE	FALSE	FALSE	TRUE
GCF_019457735.1	Acinetobacter baumannii CNRAB1	['GCF_019457735_1_WP_002001056.1']	['GCF_019457735_1_WP_001058613.1']	['GCF_019457735_1_WP_000972689.1']		1	1	1	0	FALSE	FALSE	TRUE	FALSE	FALSE	TRUE	AstP present but truncated
GCF_019703285.1	Acinetobacter baumannii OCU Ac18	['GCF_019703285_1_WP_002122570.1']	['GCF_019703285_1_WP_001058615.1']		['GCF_019703285_1_WP_000042095.1']	1	1	0	1	FALSE	FALSE	TRUE	TRUE	FALSE	FALSE
GCF_024749425.1	Acinetobacter baumannii OC073	['GCF_024749425_1_WP_002001056.1']	['GCF_024749425_1_WP_001058605.1']	['GCF_024749425_1_WP_000972695.1']		1	1	1	0	FALSE	FALSE	TRUE	TRUE	FALSE	FALSE
GCF_024749505.1	Acinetobacter baumannii OC061	['GCF_024749505_1_WP_002001056.1']	['GCF_024749505_1_WP_017725625.1']			1	1	0	0	FALSE	FALSE	TRUE	FALSE	FALSE	TRUE
GCF_026189845.2	Acinetobacter baumannii T190	['GCF_026189845_2_WP_002001056.1']	['GCF_026189845_2_WP_017725625.1']			1	1	0	0	FALSE	FALSE	TRUE	FALSE	FALSE	TRUE
GCF_000682415.1	Acinetobacter baumannii 1598530	['GCF_000682415_1_WP_002001056.1']	['GCF_000682415_1_WP_023897074.1']	['GCF_000682415_1_WP_032046699.1']		1	1	1	0	FALSE	FALSE	TRUE	TRUE	FALSE	FALSE
GCF_000368525.1	Acinetobacter baumannii NIPH 190	['GCF_000368525_1_WP_002122570.1']	['GCF_000368525_1_WP_001058615.1']			1	1	0	0	FALSE	FALSE	TRUE	FALSE	FALSE	TRUE
GCF_000297575.1	Acinetobacter baumannii WC-692	['GCF_000297575_1_WP_002073012.1']		['GCF_000297575_1_WP_000972686.1']	['GCF_000297575_1_WP_000042087.1']	1	0	1	1	FALSE	FALSE	TRUE	FALSE	FALSE	TRUE
GCF_000731965.1	Acinetobacter baumannii BM4587	['GCF_000731965_1_WP_031379935.1']	['GCF_000731965_1_WP_031380028.1']	['GCF_000731965_1_WP_031380029.1']	['GCF_000731965_1_WP_031380030.1']	1	1	1	1	TRUE	FALSE	FALSE	TRUE	FALSE	FALSE
GCF_000746645.1	Acinetobacter baumannii AB30	['GCF_000746645_1_WP_002001056.1']	['GCF_000746645_1_WP_024437390.1']	['GCF_000746645_1_WP_024437389.1']	['GCF_000746645_1_WP_024437388.1']	1	1	1	1	TRUE	FALSE	FALSE	TRUE	FALSE	FALSE
GCF_000759395.1	Acinetobacter baumannii MAR002	['GCF_000759395_1_WP_002001056.1']	['GCF_000759395_1_WP_045900741.1']	['GCF_000759395_1_WP_045900740.1']	['GCF_000759395_1_WP_005111667.1']	1	1	1	1	TRUE	FALSE	FALSE	TRUE	FALSE	FALSE
GCF_000805045.1	Acinetobacter baumannii 2011BJAB9	['GCF_000805045_1_WP_002001056.1']	['GCF_000805045_1_WP_020752932.1']	['GCF_000805045_1_WP_020752933.1']	['GCF_000805045_1_WP_000042092.1']	1	1	1	1	TRUE	FALSE	FALSE	TRUE	FALSE	FALSE
GCF_000814345.1	Acinetobacter baumannii 6200	['GCF_000814345_1_WP_002001056.1']	['GCF_000814345_1_WP_039245049.1']	['GCF_000814345_1_WP_029424302.1']	['GCF_000814345_1_WP_000042086.1']	1	1	1	1	TRUE	FALSE	FALSE	TRUE	FALSE	FALSE
GCF_001077575.1	Acinetobacter baumannii SP1917	['GCF_001077575_1_WP_002001056.1']	['GCF_001077575_1_WP_023897074.1']	['GCF_001077575_1_WP_045544400.1']	['GCF_001077575_1_WP_045544399.1']	1	1	1	1	TRUE	FALSE	FALSE	TRUE	FALSE	FALSE
GCF_001077655.1	Acinetobacter baumannii Ab04-mff	['GCF_001077655_1_WP_002001056.1']	['GCF_001077655_1_WP_005120336.1']	['GCF_001077655_1_WP_000972691.1']	['GCF_001077655_1_WP_000042092.1']	1	1	1	1	TRUE	FALSE	FALSE	TRUE	FALSE	FALSE
GCF_001261895.2	Acinetobacter baumannii R2090	['GCF_001261895_2_WP_002001056.1']	['GCF_001261895_2_WP_001058616.1']	['GCF_001261895_2_WP_000972678.1', 'GCF_001261895_2_WP_000972682.1']	['GCF_001261895_2_WP_000042090.1']	1	1	2	1	TRUE	FALSE	FALSE	TRUE	FALSE	FALSE
GCF_001399655.1	Acinetobacter baumannii D36	['GCF_001399655_1_WP_000368712.1']	['GCF_001399655_1_WP_001058619.1']	['GCF_001399655_1_WP_000972685.1']	['GCF_001399655_1_WP_000042089.1']	1	1	1	1	TRUE	FALSE	FALSE	TRUE	FALSE	FALSE
GCF_001518715.1	Acinetobacter baumannii HUMC1					0	0	0	0	FALSE	TRUE	FALSE	FALSE	TRUE	FALSE
GCF_001612025.1	Acinetobacter baumannii AB967	['GCF_001612025_1_WP_062936837.1']	['GCF_001612025_1_WP_062936816.1']	['GCF_001612025_1_WP_062936817.1']	['GCF_001612025_1_WP_062936818.1']	1	1	1	1	TRUE	FALSE	FALSE	TRUE	FALSE	FALSE
GCF_001648035.1	Acinetobacter baumannii A457	['GCF_001648035_1_WP_064480001.1']	['GCF_001648035_1_WP_064479995.1']	['GCF_001648035_1_WP_032046699.1']	['GCF_001648035_1_WP_000042092.1']	1	1	1	1	TRUE	FALSE	FALSE	TRUE	FALSE	FALSE
GCF_001693095.1	Acinetobacter baumannii 3.5D	['GCF_001693095_1_WP_002001056.1']	['GCF_001693095_1_WP_001058620.1']	['GCF_001693095_1_WP_000972677.1']	['GCF_001693095_1_WP_000042091.1']	1	1	1	1	TRUE	FALSE	FALSE	TRUE	FALSE	FALSE
GCF_001693105.1	Acinetobacter baumannii 192/2C	['GCF_001693105_1_WP_064480001.1']	['GCF_001693105_1_WP_001058620.1']	['GCF_001693105_1_WP_000972677.1']	['GCF_001693105_1_WP_065708861.1']	1	1	1	1	TRUE	FALSE	FALSE	TRUE	FALSE	FALSE
GCF_001693125.1	Acinetobacter baumannii 280/1C	['GCF_001693125_1_WP_002001056.1']	['GCF_001693125_1_WP_065707820.1']	['GCF_001693125_1_WP_065707819.1']	['GCF_001693125_1_WP_000041930.1']	1	1	1	1	TRUE	FALSE	FALSE	TRUE	FALSE	FALSE
GCF_001693195.1	Acinetobacter baumannii 29D2	['GCF_001693195_1_WP_002132626.1']	['GCF_001693195_1_WP_032011112.1']	['GCF_001693195_1_WP_000972682.1']	['GCF_001693195_1_WP_065719104.1']	1	1	1	1	TRUE	FALSE	FALSE	TRUE	FALSE	FALSE
GCF_001721705.1	Acinetobacter baumannii CA-17	['GCF_001721705_1_WP_002001056.1']	['GCF_001721705_1_WP_001058609.1']	['GCF_001721705_1_WP_004747894.1']	['GCF_001721705_1_WP_069370871.1']	1	1	1	1	TRUE	FALSE	FALSE	TRUE	FALSE	FALSE
GCF_001863785.1	Acinetobacter baumannii XH645	['GCF_001863785_1_WP_002001056.1']	['GCF_001863785_1_WP_065184732.1']	['GCF_001863785_1_WP_071225427.1']	['GCF_001863785_1_WP_071225428.1']	1	1	1	1	TRUE	FALSE	FALSE	TRUE	FALSE	FALSE
GCF_001864575.1	Acinetobacter baumannii XH681	['GCF_001864575_1_WP_002001056.1']	['GCF_001864575_1_WP_071243703.1']	['GCF_001864575_1_WP_004747894.1']	['GCF_001864575_1_WP_000041930.1']	1	1	1	1	TRUE	FALSE	FALSE	TRUE	FALSE	FALSE
GCF_001895125.2	Acinetobacter baumannii OCU_Ac16a	['GCF_001895125_2_WP_002001056.1']	['GCF_001895125_2_WP_001058625.1']	['GCF_001895125_2_WP_000972690.1']	['GCF_001895125_2_WP_000042086.1']	1	1	1	1	TRUE	FALSE	FALSE	TRUE	FALSE	FALSE
GCF_002014315.1	Acinetobacter baumannii ABUH396	['GCF_002014315_1_WP_002001056.1']	['GCF_002014315_1_WP_078202023.1']	['GCF_002014315_1_WP_078202022.1']	['GCF_002014315_1_WP_000042090.1']	1	1	1	1	TRUE	FALSE	FALSE	TRUE	FALSE	FALSE
GCF_002138175.1	Acinetobacter baumannii ARLG-1772	['GCF_002138175_1_WP_002001056.1']	['GCF_002138175_1_WP_086250484.1']	['GCF_002138175_1_WP_031978247.1']	['GCF_002138175_1_WP_000042092.1']	1	1	1	1	TRUE	FALSE	FALSE	TRUE	FALSE	FALSE
GCF_002142735.1	Acinetobacter baumannii ARLG-1785	['GCF_002142735_1_WP_002001056.1']	['GCF_002142735_1_WP_086261704.1']	['GCF_002142735_1_WP_086261703.1']	['GCF_002142735_1_WP_213034214.1']	1	1	1	1	TRUE	FALSE	FALSE	TRUE	FALSE	FALSE
GCF_002143345.1	Acinetobacter baumannii ARLG1862	['GCF_002143345_1_WP_002001056.1']	['GCF_002143345_1_WP_139844118.1']	['GCF_002143345_1_WP_000972690.1']	['GCF_002143345_1_WP_000042094.1']	1	1	1	1	TRUE	FALSE	FALSE	TRUE	FALSE	FALSE
GCF_002145095.1	Acinetobacter baumannii ARLG1891	['GCF_002145095_1_WP_002001056.1']	['GCF_002145095_1_WP_001058620.1']	['GCF_002145095_1_WP_039208325.1']	['GCF_002145095_1_WP_000042090.1']	1	1	1	1	TRUE	FALSE	FALSE	TRUE	FALSE	FALSE
GCF_002145155.1	Acinetobacter baumannii ARLG1902	['GCF_002145155_1_WP_002001056.1']	['GCF_002145155_1_WP_086377297.1']	['GCF_002145155_1_WP_086377298.1']	['GCF_002145155_1_WP_213071031.1']	1	1	1	1	TRUE	FALSE	FALSE	TRUE	FALSE	FALSE
GCF_002148745.1	Acinetobacter baumannii ARLG1933	['GCF_002148745_1_WP_002001056.1']	['GCF_002148745_1_WP_213034660.1']	['GCF_002148745_1_WP_032014217.1']	['GCF_002148745_1_WP_190596176.1']	1	1	1	1	TRUE	FALSE	FALSE	TRUE	FALSE	FALSE
GCF_002573725.1	Acinetobacter baumannii 151/1C	['GCF_002573725_1_WP_002001056.1']	['GCF_002573725_1_WP_065707820.1']	['GCF_002573725_1_WP_065707819.1']	['GCF_002573725_1_WP_000041930.1']	1	1	1	1	TRUE	FALSE	FALSE	TRUE	FALSE	FALSE
GCF_002573735.1	Acinetobacter baumannii 29R1	['GCF_002573735_1_WP_002001056.1']	['GCF_002573735_1_WP_098732646.1']	['GCF_002573735_1_WP_000972682.1']	['GCF_002573735_1_WP_045544399.1']	1	1	1	1	TRUE	FALSE	FALSE	TRUE	FALSE	FALSE
GCF_002573825.1	Acinetobacter baumannii O1D3-2	['GCF_002573825_1_WP_002001056.1']	['GCF_002573825_1_WP_001058609.1']	['GCF_002573825_1_WP_004747894.1']	['GCF_002573825_1_WP_032051054.1']	1	1	1	1	TRUE	FALSE	FALSE	TRUE	FALSE	FALSE
GCF_002573875.1	Acinetobacter baumannii PLG9P835	['GCF_002573875_1_WP_011858739.1']	['GCF_002573875_1_WP_098728565.1']	['GCF_002573875_1_WP_032046699.1']	['GCF_002573875_1_WP_213064998.1']	1	1	1	1	TRUE	FALSE	FALSE	TRUE	FALSE	FALSE
GCF_002573915.1	Acinetobacter baumannii Gaensemehl-2	['GCF_002573915_1_WP_002001056.1']	['GCF_002573915_1_WP_032014216.1']	['GCF_002573915_1_WP_032014217.1']	['GCF_002573915_1_WP_000042092.1']	1	1	1	1	TRUE	FALSE	FALSE	TRUE	FALSE	FALSE
GCF_002727055.2	Acinetobacter baumannii I43	['GCF_002727055_2_WP_002001056.1']	['GCF_002727055_2_WP_001058625.1']	['GCF_002727055_2_WP_000972690.1']	['GCF_002727055_2_WP_000042086.1']	1	1	1	1	TRUE	FALSE	FALSE	TRUE	FALSE	FALSE
GCF_003007245.1	Acinetobacter baumannii AB5	['GCF_003007245_1_WP_002001056.1']	['GCF_003007245_1_WP_106440346.1']	['GCF_003007245_1_WP_106440347.1']	['GCF_003007245_1_WP_213065187.1']	1	1	1	1	TRUE	FALSE	FALSE	TRUE	FALSE	FALSE
GCF_003057525.1	Acinetobacter baumannii ACM-1	['GCF_003057525_1_WP_002001056.1']	['GCF_003057525_1_WP_108509520.1']	['GCF_003057525_1_WP_000972690.1']	['GCF_003057525_1_WP_213066474.1']	1	1	1	1	TRUE	FALSE	FALSE	TRUE	FALSE	FALSE
GCF_003231175.1	Acinetobacter baumannii WE2714	['GCF_003231175_1_WP_002001056.1']	['GCF_003231175_1_WP_001058609.1']	['GCF_003231175_1_WP_004747894.1']	['GCF_003231175_1_WP_000041930.1']	1	1	1	1	TRUE	FALSE	FALSE	TRUE	FALSE	FALSE
GCF_003231185.1	Acinetobacter baumannii B7	['GCF_003231185_1_WP_002001056.1']	['GCF_003231185_1_WP_031986135.1']	['GCF_003231185_1_WP_000972690.1']	['GCF_003231185_1_WP_213066870.1']	1	1	1	1	TRUE	FALSE	FALSE	TRUE	FALSE	FALSE
GCF_003431385.1	Acinetobacter baumannii 7804	['GCF_003431385_1_WP_002001056.1']	['GCF_003431385_1_WP_001058605.1']	['GCF_003431385_1_WP_117345837.1']	['GCF_003431385_1_WP_004736069.1']	1	1	1	1	TRUE	FALSE	FALSE	TRUE	FALSE	FALSE
GCF_003431865.1	Acinetobacter baumannii AR_0070	['GCF_003431865_1_WP_002001056.1']	['GCF_003431865_1_WP_001058603.1']	['GCF_003431865_1_WP_000972683.1']	['GCF_003431865_1_WP_000042086.1']	1	1	1	1	TRUE	FALSE	FALSE	TRUE	FALSE	FALSE
GCF_003522665.1	Acinetobacter baumannii 9201					0	0	0	0	FALSE	TRUE	FALSE	FALSE	TRUE	FALSE
GCF_003939565.1	Acinetobacter baumannii AB_353	['GCF_003939565_1_WP_002132626.1']	['GCF_003939565_1_WP_125267230.1']	['GCF_003939565_1_WP_125267231.1']	['GCF_003939565_1_WP_005124429.1']	1	1	1	1	TRUE	FALSE	FALSE	TRUE	FALSE	FALSE
GCF_003948385.1	Acinetobacter baumannii TG87880	['GCF_003948385_1_WP_002001056.1']	['GCF_003948385_1_WP_125500972.1']	['GCF_003948385_1_WP_024439157.1']	['GCF_003948385_1_WP_000042094.1']	1	1	1	1	TRUE	FALSE	FALSE	TRUE	FALSE	FALSE
GCF_003948495.1	Acinetobacter baumannii TG22158	['GCF_003948495_1_WP_002001056.1']	['GCF_003948495_1_WP_125508984.1']	['GCF_003948495_1_WP_000972690.1']	['GCF_003948495_1_WP_000042086.1']	1	1	1	1	TRUE	FALSE	FALSE	TRUE	FALSE	FALSE
GCF_003948835.1	Acinetobacter baumannii TG69784	['GCF_003948835_1_WP_002001056.1']	['GCF_003948835_1_WP_032060855.1']	['GCF_003948835_1_WP_031960057.1']	['GCF_003948835_1_WP_000042094.1']	1	1	1	1	TRUE	FALSE	FALSE	TRUE	FALSE	FALSE
GCF_003970215.1	Acinetobacter baumannii AM107	['GCF_003970215_1_WP_002001056.1']	['GCF_003970215_1_WP_213075356.1']	['GCF_003970215_1_WP_000972690.1']	['GCF_003970215_1_WP_000042088.1']	1	1	1	1	TRUE	FALSE	FALSE	TRUE	FALSE	FALSE
GCF_003994455.1	Acinetobacter baumannii AB18PR065	['GCF_003994455_1_WP_002001056.1']	['GCF_003994455_1_WP_032011112.1']	['GCF_003994455_1_WP_000972683.1']	['GCF_003994455_1_WP_000042093.1']	1	1	1	1	TRUE	FALSE	FALSE	TRUE	FALSE	FALSE
GCF_004028375.1	Acinetobacter baumannii A52	['GCF_004028375_1_WP_011858739.1']	['GCF_004028375_1_WP_104159619.1']	['GCF_004028375_1_WP_005135514.1']	['GCF_004028375_1_WP_000041929.1']	1	1	1	1	TRUE	FALSE	FALSE	TRUE	FALSE	FALSE
GCF_004153295.1	Acinetobacter baumannii C1T1-1	['GCF_004153295_1_WP_002001056.1']	['GCF_004153295_1_WP_130067074.1']	['GCF_004153295_1_WP_130037766.1']	['GCF_004153295_1_WP_032051054.1']	1	1	1	1	TRUE	FALSE	FALSE	TRUE	FALSE	FALSE
GCF_004194555.1	Acinetobacter baumannii NCIMB 8209					0	0	0	0	FALSE	TRUE	FALSE	FALSE	TRUE	FALSE
GCF_004354125.1	Acinetobacter baumannii AB053	['GCF_004354125_1_WP_002001056.1']	['GCF_004354125_1_WP_133223755.1']	['GCF_004354125_1_WP_133223754.1']	['GCF_004354125_1_WP_000042092.1']	1	1	1	1	TRUE	FALSE	FALSE	TRUE	FALSE	FALSE
GCF_004354145.1	Acinetobacter baumannii AB046	['GCF_004354145_1_WP_002001056.1']	['GCF_004354145_1_WP_133237882.1']	['GCF_004354145_1_WP_133237883.1']	['GCF_004354145_1_WP_000042093.1']	1	1	1	1	TRUE	FALSE	FALSE	TRUE	FALSE	FALSE
GCF_004354165.1	Acinetobacter baumannii AB047	['GCF_004354165_1_WP_002001056.1']	['GCF_004354165_1_WP_133238564.1']	['GCF_004354165_1_WP_004841914.1']	['GCF_004354165_1_WP_213075285.1']	1	1	1	1	TRUE	FALSE	FALSE	TRUE	FALSE	FALSE
GCF_004564115.1	Acinetobacter baumannii 39741					0	0	0	0	FALSE	TRUE	FALSE	FALSE	TRUE	FALSE
GCF_004758865.1	Acinetobacter baumannii CIAT758	['GCF_004758865_1_WP_002001056.1']	['GCF_004758865_1_WP_005120336.1']	['GCF_004758865_1_WP_000972691.1']	['GCF_004758865_1_WP_000042092.1']	1	1	1	1	TRUE	FALSE	FALSE	TRUE	FALSE	FALSE
GCF_004912245.1	Acinetobacter baumannii SCPM-O-B-8557(136)	['GCF_004912245_1_WP_002132626.1']	['GCF_004912245_1_WP_136512789.1']	['GCF_004912245_1_WP_136512790.1']	['GCF_004912245_1_WP_213075519.1']	1	1	1	1	TRUE	FALSE	FALSE	TRUE	FALSE	FALSE
GCF_005280675.1	Acinetobacter baumannii SP304	['GCF_005280675_1_WP_011858739.1']	['GCF_005280675_1_WP_137344930.1']	['GCF_005280675_1_WP_005139790.1']	['GCF_005280675_1_WP_032025823.1']	1	1	1	1	TRUE	FALSE	FALSE	TRUE	FALSE	FALSE
GCF_006491875.1	Acinetobacter baumannii MRSN31468	['GCF_006491875_1_WP_002001056.1']	['GCF_006491875_1_WP_032039106.1']	['GCF_006491875_1_WP_000972682.1']	['GCF_006491875_1_WP_000042094.1']	1	1	1	1	TRUE	FALSE	FALSE	TRUE	FALSE	FALSE
GCF_006492965.1	Acinetobacter baumannii MRSN32797	['GCF_006492965_1_WP_002001056.1']	['GCF_006492965_1_WP_001058625.1']	['GCF_006492965_1_WP_000972690.1']	['GCF_006492965_1_WP_000042086.1']	1	1	1	1	TRUE	FALSE	FALSE	TRUE	FALSE	FALSE
GCF_006494285.1	Acinetobacter baumannii MRSN11816					0	0	0	0	FALSE	TRUE	FALSE	FALSE	TRUE	FALSE
GCF_006494665.1	Acinetobacter baumannii MRSN11663	['GCF_006494665_1_WP_002001056.1']	['GCF_006494665_1_WP_094850423.1']	['GCF_006494665_1_WP_000972690.1']	['GCF_006494665_1_WP_000042088.1']	1	1	1	1	TRUE	FALSE	FALSE	TRUE	FALSE	FALSE
GCF_006843645.1	Acinetobacter baumannii UPAB1	['GCF_006843645_1_WP_002001056.1']	['GCF_006843645_1_WP_001058605.1']	['GCF_006843645_1_WP_000972695.1']	['GCF_006843645_1_WP_004736069.1']	1	1	1	1	TRUE	FALSE	FALSE	TRUE	FALSE	FALSE
GCF_007107525.1	Acinetobacter baumannii J9	['GCF_007107525_1_WP_002001056.1']	['GCF_007107525_1_WP_002065068.1']	['GCF_007107525_1_WP_000972692.1']	['GCF_007107525_1_WP_057045444.1']	1	1	1	1	TRUE	FALSE	FALSE	TRUE	FALSE	FALSE
GCF_008124045.1	Acinetobacter baumannii PG20180064	['GCF_008124045_1_WP_002001056.1']	['GCF_008124045_1_WP_096639687.1']	['GCF_008124045_1_WP_096639686.1']	['GCF_008124045_1_WP_215902037.1']	1	1	1	1	TRUE	FALSE	FALSE	TRUE	FALSE	FALSE
GCF_008632635.1	Acinetobacter baumannii K09-14	['GCF_008632635_1_WP_002132626.1']	['GCF_008632635_1_WP_001058617.1']	['GCF_008632635_1_WP_032003225.1', 'GCF_008632635_1_WP_150205149.1']	['GCF_008632635_1_WP_045544399.1']	1	1	2	1	TRUE	FALSE	FALSE	TRUE	FALSE	FALSE
GCF_008801795.1	Acinetobacter baumannii 161514	['GCF_008801795_1_WP_002001056.1']	['GCF_008801795_1_WP_001058609.1']	['GCF_008801795_1_WP_150967117.1']	['GCF_008801795_1_WP_000041930.1']	1	1	1	1	TRUE	FALSE	FALSE	TRUE	FALSE	FALSE
GCF_009428985.1	Acinetobacter baumannii 5457	['GCF_009428985_1_WP_000368712.1']	['GCF_009428985_1_WP_001058619.1']	['GCF_009428985_1_WP_000972685.1']	['GCF_009428985_1_WP_000042089.1']	1	1	1	1	TRUE	FALSE	FALSE	TRUE	FALSE	FALSE
GCF_009740145.1	Acinetobacter baumannii XL380	['GCF_009740145_1_WP_002001056.1']	['GCF_009740145_1_WP_086267444.1']	['GCF_009740145_1_WP_057093181.1']	['GCF_009740145_1_WP_000042090.1']	1	1	1	1	TRUE	FALSE	FALSE	TRUE	FALSE	FALSE
GCF_009833005.1	Acinetobacter baumannii AbCAN2	['GCF_009833005_1_WP_002001056.1']	['GCF_009833005_1_WP_004841917.1']	['GCF_009833005_1_WP_159141782.1']	['GCF_009833005_1_WP_190596176.1']	1	1	1	1	TRUE	FALSE	FALSE	TRUE	FALSE	FALSE
GCF_010499945.1	Acinetobacter baumannii SP25	['GCF_010499945_1_WP_011858739.1']	['GCF_010499945_1_WP_137344930.1']	['GCF_010499945_1_WP_005139790.1']	['GCF_010499945_1_WP_032025823.1']	1	1	1	1	TRUE	FALSE	FALSE	TRUE	FALSE	FALSE
GCF_010500415.1	Acinetobacter baumannii SP935	['GCF_010500415_1_WP_002120489.1']	['GCF_010500415_1_WP_163048381.1']	['GCF_010500415_1_WP_000972690.1']	['GCF_010500415_1_WP_000042090.1']	1	1	1	1	TRUE	FALSE	FALSE	TRUE	FALSE	FALSE
GCF_010500545.1	Acinetobacter baumannii SP4433	['GCF_010500545_1_WP_002001056.1']	['GCF_010500545_1_WP_071209625.1']	['GCF_010500545_1_WP_163050018.1']	['GCF_010500545_1_WP_065087112.1']	1	1	1	1	TRUE	FALSE	FALSE	TRUE	FALSE	FALSE
GCF_012515875.1	Acinetobacter baumannii Ab17	['GCF_012515875_1_WP_002001056.1']	['GCF_012515875_1_WP_001058623.1']	['GCF_012515875_1_WP_168650747.1']	['GCF_012515875_1_WP_000042093.1']	1	1	1	1	TRUE	FALSE	FALSE	TRUE	FALSE	FALSE
GCF_012931625.1	Acinetobacter baumannii Ab-D10a-a	['GCF_012931625_1_WP_002001056.1']	['GCF_012931625_1_WP_031999674.1']	['GCF_012931625_1_WP_031999672.1']	['GCF_012931625_1_WP_000042092.1']	1	1	1	1	TRUE	FALSE	FALSE	TRUE	FALSE	FALSE
GCF_012931665.1	Acinetobacter baumannii Ab-C63	['GCF_012931665_1_WP_070166097.1']	['GCF_012931665_1_WP_103891261.1']	['GCF_012931665_1_WP_064194512.1']	['GCF_012931665_1_WP_070170896.1']	1	1	1	1	TRUE	FALSE	FALSE	TRUE	FALSE	FALSE
GCF_012934905.1	Acinetobacter baumannii VB82	['GCF_012934905_1_WP_002001056.1']	['GCF_012934905_1_WP_001058605.1']	['GCF_012934905_1_WP_000972695.1']	['GCF_012934905_1_WP_004736069.1']	1	1	1	1	TRUE	FALSE	FALSE	TRUE	FALSE	FALSE
GCF_012974585.1	Acinetobacter baumannii ABF9692	['GCF_012974585_1_WP_002001056.1']	['GCF_012974585_1_WP_020752932.1']	['GCF_012974585_1_WP_020752933.1']	['GCF_012974585_1_WP_000042092.1']	1	1	1	1	TRUE	FALSE	FALSE	TRUE	FALSE	FALSE
GCF_013377175.1	Acinetobacter baumannii A1429	['GCF_013377175_1_WP_002001056.1']	['GCF_013377175_1_WP_032030551.1']	['GCF_013377175_1_WP_032030552.1']	['GCF_013377175_1_WP_000042090.1']	1	1	1	1	TRUE	FALSE	FALSE	TRUE	FALSE	FALSE
GCF_013394285.1	Acinetobacter baumannii 29FS20	['GCF_013394285_1_WP_002001056.1']	['GCF_013394285_1_WP_001058608.1']	['GCF_013394285_1_WP_000972682.1']	['GCF_013394285_1_WP_000042081.1']	1	1	1	1	TRUE	FALSE	FALSE	TRUE	FALSE	FALSE
GCF_014159355.1	Acinetobacter baumannii WP4-W18-ESBL-11	['GCF_014159355_1_WP_002001056.1']	['GCF_014159355_1_WP_182639062.1']	['GCF_014159355_1_WP_000972695.1']	['GCF_014159355_1_WP_004736069.1']	1	1	1	1	TRUE	FALSE	FALSE	TRUE	FALSE	FALSE
GCF_014169655.1	Acinetobacter baumannii WP8-W18-ESBL-11					0	0	0	0	FALSE	TRUE	FALSE	FALSE	TRUE	FALSE
GCF_014322245.1	Acinetobacter baumannii DETAB-P2	['GCF_014322245_1_WP_002001056.1']	['GCF_014322245_1_WP_032014216.1']	['GCF_014322245_1_WP_032014217.1']	['GCF_014322245_1_WP_187142531.1']	1	1	1	1	TRUE	FALSE	FALSE	TRUE	FALSE	FALSE
GCF_014672735.1	Acinetobacter baumannii A118	['GCF_014672735_1_WP_002001056.1']	['GCF_014672735_1_WP_171945446.1']	['GCF_014672735_1_WP_000972682.1']	['GCF_014672735_1_WP_000042092.1']	1	1	1	1	TRUE	FALSE	FALSE	TRUE	FALSE	FALSE
GCF_014672775.1	Acinetobacter baumannii ATCC 17978	['GCF_014672775_1_WP_011858739.1']	['GCF_014672775_1_WP_005135515.1']	['GCF_014672775_1_WP_000972684.1']	['GCF_014672775_1_WP_000041929.1']	1	1	1	1	TRUE	FALSE	FALSE	TRUE	FALSE	FALSE
GCF_014858105.1	Acinetobacter baumannii INTEC_BI15	['GCF_014858105_1_WP_002001056.1']	['GCF_014858105_1_WP_190596172.1']	['GCF_014858105_1_WP_190596174.1']	['GCF_014858105_1_WP_190596176.1']	1	1	1	1	TRUE	FALSE	FALSE	TRUE	FALSE	FALSE
GCF_014926505.1	Acinetobacter baumannii INTEC_AI6	['GCF_014926505_1_WP_193329875.1']	['GCF_014926505_1_WP_193329876.1']	['GCF_014926505_1_WP_193329877.1']	['GCF_014926505_1_WP_000042092.1']	1	1	1	1	TRUE	FALSE	FALSE	TRUE	FALSE	FALSE
GCF_015571935.1	Acinetobacter baumannii Res13-Abat-PEA21-P4-01-A					0	0	0	0	FALSE	TRUE	FALSE	FALSE	TRUE	FALSE
GCF_016506315.1	Acinetobacter baumannii ACIN00243	['GCF_016506315_1_WP_198071437.1']	['GCF_016506315_1_WP_199939712.1']	['GCF_016506315_1_WP_199939710.1']	['GCF_016506315_1_WP_045544399.1']	1	1	1	1	TRUE	FALSE	FALSE	TRUE	FALSE	FALSE
GCF_016506845.1	Acinetobacter baumannii ACIN00176	['GCF_016506845_1_WP_002001056.1']	['GCF_016506845_1_WP_005129181.1']	['GCF_016506845_1_WP_004747894.1']	['GCF_016506845_1_WP_000041930.1']	1	1	1	1	TRUE	FALSE	FALSE	TRUE	FALSE	FALSE
GCF_016506985.1	Acinetobacter baumannii ACIN00156	['GCF_016506985_1_WP_002001056.1']	['GCF_016506985_1_WP_001058623.1']	['GCF_016506985_1_WP_000972682.1']	['GCF_016506985_1_WP_000042092.1']	1	1	1	1	TRUE	FALSE	FALSE	TRUE	FALSE	FALSE
GCF_016508455.1	Acinetobacter baumannii ACIN00181	['GCF_016508455_1_WP_002001056.1']	['GCF_016508455_1_WP_023897074.1']	['GCF_016508455_1_WP_199968286.1']	['GCF_016508455_1_WP_045544399.1']	1	1	1	1	TRUE	FALSE	FALSE	TRUE	FALSE	FALSE
GCF_016508565.1	Acinetobacter baumannii ACIN00161	['GCF_016508565_1_WP_002001056.1']	['GCF_016508565_1_WP_199971091.1']	['GCF_016508565_1_WP_000972692.1']	['GCF_016508565_1_WP_065087112.1']	1	1	1	1	TRUE	FALSE	FALSE	TRUE	FALSE	FALSE
GCF_016635075.1	Acinetobacter baumannii 3159	['GCF_016635075_1_WP_002001056.1']	['GCF_016635075_1_WP_001058620.1']	['GCF_016635075_1_WP_000972677.1']	['GCF_016635075_1_WP_000042091.1']	1	1	1	1	TRUE	FALSE	FALSE	TRUE	FALSE	FALSE
GCF_016654255.2	Acinetobacter baumannii CriePir306	['GCF_016654255_2_WP_002132626.1']	['GCF_016654255_2_WP_004747897.1']	['GCF_016654255_2_WP_004747894.1']	['GCF_016654255_2_WP_004747892.1']	1	1	1	1	TRUE	FALSE	FALSE	TRUE	FALSE	FALSE
GCF_016654345.2	Acinetobacter baumannii CriePir33	['GCF_016654345_2_WP_002001056.1']	['GCF_016654345_2_WP_024432413.1']	['GCF_016654345_2_WP_000972680.1']	['GCF_016654345_2_WP_000042090.1']	1	1	1	1	TRUE	FALSE	FALSE	TRUE	FALSE	FALSE
GCF_016654365.1	Acinetobacter baumannii CriePir158					0	0	0	0	FALSE	TRUE	FALSE	FALSE	TRUE	FALSE
GCF_017349115.1	Acinetobacter baumannii AC1561	['GCF_017349115_1_WP_002001056.1']	['GCF_017349115_1_WP_207272930.1']	['GCF_017349115_1_WP_136512790.1']	['GCF_017349115_1_WP_000042093.1']	1	1	1	1	TRUE	FALSE	FALSE	TRUE	FALSE	FALSE
GCF_017349155.1	Acinetobacter baumannii AC15139					0	0	0	0	FALSE	TRUE	FALSE	FALSE	TRUE	FALSE
GCF_017724155.1	Acinetobacter baumannii KSK10	['GCF_017724155_1_WP_002001056.1']	['GCF_017724155_1_WP_023897074.1']	['GCF_017724155_1_WP_045544400.1']	['GCF_017724155_1_WP_045544399.1']	1	1	1	1	TRUE	FALSE	FALSE	TRUE	FALSE	FALSE
GCF_017753625.1	Acinetobacter baumannii DETAB-E227	['GCF_017753625_1_WP_002001056.1']	['GCF_017753625_1_WP_038347568.1']	['GCF_017753625_1_WP_038347569.1']	['GCF_017753625_1_WP_000042093.1']	1	1	1	1	TRUE	FALSE	FALSE	TRUE	FALSE	FALSE
GCF_017939285.1	Acinetobacter baumannii MarinaZ4	['GCF_017939285_1_WP_002001056.1']	['GCF_017939285_1_WP_162285100.1']	['GCF_017939285_1_WP_162285099.1']	['GCF_017939285_1_WP_000042086.1']	1	1	1	1	TRUE	FALSE	FALSE	TRUE	FALSE	FALSE
GCF_018135585.1	Acinetobacter baumannii DETAB-P39	['GCF_018135585_1_WP_002001056.1']	['GCF_018135585_1_WP_021510593.1']	['GCF_018135585_1_WP_021510592.1']	['GCF_018135585_1_WP_021510591.1']	1	1	1	1	TRUE	FALSE	FALSE	TRUE	FALSE	FALSE
GCF_018221365.1	Acinetobacter baumannii Ab241	['GCF_018221365_1_WP_002001056.1']	['GCF_018221365_1_WP_001058609.1']	['GCF_018221365_1_WP_000972687.1']	['GCF_018221365_1_WP_000042092.1']	1	1	1	1	TRUE	FALSE	FALSE	TRUE	FALSE	FALSE
GCF_018863255.1	Acinetobacter baumannii Ab164	['GCF_018863255_1_WP_002001056.1']	['GCF_018863255_1_WP_216174582.1']	['GCF_018863255_1_WP_216174579.1']	['GCF_018863255_1_WP_216174576.1']	1	1	1	1	TRUE	FALSE	FALSE	TRUE	FALSE	FALSE
GCF_018863335.1	Acinetobacter baumannii Ab187	['GCF_018863335_1_WP_002001056.1']	['GCF_018863335_1_WP_216112885.1']	['GCF_018863335_1_WP_000972682.1']	['GCF_018863335_1_WP_000042092.1']	1	1	1	1	TRUE	FALSE	FALSE	TRUE	FALSE	FALSE
GCF_018863375.1	Acinetobacter baumannii Ab182	['GCF_018863375_1_WP_002001056.1']	['GCF_018863375_1_WP_216148298.1']	['GCF_018863375_1_WP_000972683.1']	['GCF_018863375_1_WP_000041930.1']	1	1	1	1	TRUE	FALSE	FALSE	TRUE	FALSE	FALSE
GCF_018883565.1	Acinetobacter baumannii VRL-M19	['GCF_018883565_1_WP_002001056.1']	['GCF_018883565_1_WP_216117869.1']	['GCF_018883565_1_WP_023897073.1']	['GCF_018883565_1_WP_043960394.1']	1	1	1	1	TRUE	FALSE	FALSE	TRUE	FALSE	FALSE
GCF_019903155.1	Acinetobacter baumannii E-011922	['GCF_019903155_1_WP_002001056.1']	['GCF_019903155_1_WP_223082116.1']	['GCF_019903155_1_WP_000972680.1']	['GCF_019903155_1_WP_223082115.1']	1	1	1	1	TRUE	FALSE	FALSE	TRUE	FALSE	FALSE
GCF_019903175.1	Acinetobacter baumannii 10_4	['GCF_019903175_1_WP_002001056.1']	['GCF_019903175_1_WP_223069454.1']	['GCF_019903175_1_WP_000972680.1']	['GCF_019903175_1_WP_223069453.1']	1	1	1	1	TRUE	FALSE	FALSE	TRUE	FALSE	FALSE
GCF_020271605.1	Acinetobacter baumannii LHC22-2					0	0	0	0	FALSE	TRUE	FALSE	FALSE	TRUE	FALSE
GCF_020810655.1	Acinetobacter baumannii RCH52	['GCF_020810655_1_WP_002120489.1']	['GCF_020810655_1_WP_068930438.1']	['GCF_020810655_1_WP_228414030.1']	['GCF_020810655_1_WP_214286665.1']	1	1	1	1	TRUE	FALSE	FALSE	TRUE	FALSE	FALSE
GCF_020982665.1	Acinetobacter baumannii PW12	['GCF_020982665_1_WP_002001056.1']	['GCF_020982665_1_WP_001058605.1']	['GCF_020982665_1_WP_000972695.1']	['GCF_020982665_1_WP_004736069.1']	1	1	1	1	TRUE	FALSE	FALSE	TRUE	FALSE	FALSE
GCF_020982745.1	Acinetobacter baumannii OG25					0	0	0	0	FALSE	TRUE	FALSE	FALSE	TRUE	FALSE
GCF_021460555.1	Acinetobacter baumannii MIN-005					0	0	0	0	FALSE	TRUE	FALSE	FALSE	TRUE	FALSE
GCF_021460825.1	Acinetobacter baumannii MIN-012	['GCF_021460825_1_WP_002001056.1']	['GCF_021460825_1_WP_145850439.1']	['GCF_021460825_1_WP_005139790.1']	['GCF_021460825_1_WP_032044383.1']	1	1	1	1	TRUE	FALSE	FALSE	TRUE	FALSE	FALSE
GCF_021484905.1	Acinetobacter baumannii MRSN 58	['GCF_021484905_1_WP_000368712.1']	['GCF_021484905_1_WP_001058619.1']	['GCF_021484905_1_WP_000972685.1']	['GCF_021484905_1_WP_000042089.1']	1	1	1	1	TRUE	FALSE	FALSE	TRUE	FALSE	FALSE
GCF_021726495.1	Acinetobacter baumannii Ab133-HEnv	['GCF_021726495_1_WP_002001056.1']	['GCF_021726495_1_WP_236753985.1']	['GCF_021726495_1_WP_078202022.1']	['GCF_021726495_1_WP_000042090.1']	1	1	1	1	TRUE	FALSE	FALSE	TRUE	FALSE	FALSE
GCF_021729465.1	Acinetobacter baumannii YC103	['GCF_021729465_1_WP_002001056.1']	['GCF_021729465_1_WP_140952512.1']	['GCF_021729465_1_WP_140952511.1']	['GCF_021729465_1_WP_000042086.1']	1	1	1	1	TRUE	FALSE	FALSE	TRUE	FALSE	FALSE
GCF_022342205.1	Acinetobacter baumannii 12918	['GCF_022342205_1_WP_002001056.1']	['GCF_022342205_1_WP_001058613.1']	['GCF_022342205_1_WP_000972689.1']	['GCF_022342205_1_WP_000042092.1']	1	1	1	1	TRUE	FALSE	FALSE	TRUE	FALSE	FALSE
GCF_022342285.1	Acinetobacter baumannii 13270	['GCF_022342285_1_WP_002001056.1']	['GCF_022342285_1_WP_196256664.1']	['GCF_022342285_1_WP_196256665.1']	['GCF_022342285_1_WP_196256666.1']	1	1	1	1	TRUE	FALSE	FALSE	TRUE	FALSE	FALSE
GCF_022369275.1	Acinetobacter baumannii M164-3	['GCF_022369275_1_WP_002001056.1']	['GCF_022369275_1_WP_114153742.1']	['GCF_022369275_1_WP_114153744.1']	['GCF_022369275_1_WP_000042086.1']	1	1	1	1	TRUE	FALSE	FALSE	TRUE	FALSE	FALSE
GCF_022459095.1	Acinetobacter baumannii AB177-VUB	['GCF_022459095_1_WP_002001056.1']	['GCF_022459095_1_WP_029424303.1']	['GCF_022459095_1_WP_029424302.1']	['GCF_022459095_1_WP_057078246.1']	1	1	1	1	TRUE	FALSE	FALSE	TRUE	FALSE	FALSE
GCF_022460155.2	Acinetobacter baumannii AB32-VUB	['GCF_022460155_2_WP_002067530.1']	['GCF_022460155_2_WP_001058623.1']	['GCF_022460155_2_WP_000972682.1']	['GCF_022460155_2_WP_000042092.1']	1	1	1	1	TRUE	FALSE	FALSE	TRUE	FALSE	FALSE
GCF_022466815.1	Acinetobacter baumannii DSM30011-VUB	['GCF_022466815_1_WP_002001056.1']	['GCF_022466815_1_WP_240367644.1']	['GCF_022466815_1_WP_000972682.1']	['GCF_022466815_1_WP_000042092.1']	1	1	1	1	TRUE	FALSE	FALSE	TRUE	FALSE	FALSE
GCF_022467435.1	Acinetobacter baumannii AB231-VUB					0	0	0	0	FALSE	TRUE	FALSE	FALSE	TRUE	FALSE
GCF_022605145.1	Acinetobacter baumannii AB5116	['GCF_022605145_1_WP_002001056.1']	['GCF_022605145_1_WP_005129181.1']	['GCF_022605145_1_WP_005129179.1']	['GCF_022605145_1_WP_000042092.1']	1	1	1	1	TRUE	FALSE	FALSE	TRUE	FALSE	FALSE
GCF_022937705.1	Acinetobacter baumannii A158	['GCF_022937705_1_WP_002001056.1']	['GCF_022937705_1_WP_245149393.1']	['GCF_022937705_1_WP_004841914.1']	['GCF_022937705_1_WP_000042092.1']	1	1	1	1	TRUE	FALSE	FALSE	TRUE	FALSE	FALSE
GCF_022937725.1	Acinetobacter baumannii A157	['GCF_022937725_1_WP_002001056.1']	['GCF_022937725_1_WP_162285100.1']	['GCF_022937725_1_WP_162285099.1']	['GCF_022937725_1_WP_000042086.1']	1	1	1	1	TRUE	FALSE	FALSE	TRUE	FALSE	FALSE
GCF_023004295.1	Acinetobacter baumannii PT041	['GCF_023004295_1_WP_011858739.1']	['GCF_023004295_1_WP_104159619.1']	['GCF_023004295_1_WP_005135514.1']	['GCF_023004295_1_WP_000041929.1']	1	1	1	1	TRUE	FALSE	FALSE	TRUE	FALSE	FALSE
GCF_023360975.1	Acinetobacter baumannii 6080					0	0	0	0	FALSE	TRUE	FALSE	FALSE	TRUE	FALSE
GCF_023371095.1	Acinetobacter baumannii 37	['GCF_023371095_1_WP_002001056.1']	['GCF_023371095_1_WP_078202023.1']	['GCF_023371095_1_WP_065707819.1']	['GCF_023371095_1_WP_000042090.1']	1	1	1	1	TRUE	FALSE	FALSE	TRUE	FALSE	FALSE
GCF_023499085.1	Acinetobacter baumannii CF251	['GCF_023499085_1_WP_002120489.1']	['GCF_023499085_1_WP_196085700.1']	['GCF_023499085_1_WP_249666480.1']	['GCF_023499085_1_WP_249666481.1']	1	1	1	1	TRUE	FALSE	FALSE	TRUE	FALSE	FALSE
GCF_023499155.1	Acinetobacter baumannii CF234	['GCF_023499155_1_WP_002001056.1']	['GCF_023499155_1_WP_249668608.1']	['GCF_023499155_1_WP_032014217.1']	['GCF_023499155_1_WP_190596176.1']	1	1	1	1	TRUE	FALSE	FALSE	TRUE	FALSE	FALSE
GCF_023517235.1	Acinetobacter baumannii DETAB-P65	['GCF_023517235_1_WP_002132626.1']	['GCF_023517235_1_WP_071210388.1']	['GCF_023517235_1_WP_000972683.1']	['GCF_023517235_1_WP_000042094.1']	1	1	1	1	TRUE	FALSE	FALSE	TRUE	FALSE	FALSE
GCF_023896375.1	Acinetobacter baumannii AB34	['GCF_023896375_1_WP_002001056.1']	['GCF_023896375_1_WP_252463322.1']	['GCF_023896375_1_WP_000972695.1']	['GCF_023896375_1_WP_252463321.1']	1	1	1	1	TRUE	FALSE	FALSE	TRUE	FALSE	FALSE
GCF_023896495.1	Acinetobacter baumannii AB29	['GCF_023896495_1_WP_002001056.1']	['GCF_023896495_1_WP_001058609.1']	['GCF_023896495_1_WP_004747894.1']	['GCF_023896495_1_WP_213702560.1']	1	1	1	1	TRUE	FALSE	FALSE	TRUE	FALSE	FALSE
GCF_023981045.1	Acinetobacter baumannii XH1056	['GCF_023981045_1_WP_002001056.1']	['GCF_023981045_1_WP_020752932.1']	['GCF_023981045_1_WP_020752933.1']	['GCF_023981045_1_WP_000042092.1']	1	1	1	1	TRUE	FALSE	FALSE	TRUE	FALSE	FALSE
GCF_024138435.1	Acinetobacter baumannii UC24371	['GCF_024138435_1_WP_002001056.1']	['GCF_024138435_1_WP_045900741.1']	['GCF_024138435_1_WP_045900740.1']	['GCF_024138435_1_WP_005111667.1']	1	1	1	1	TRUE	FALSE	FALSE	TRUE	FALSE	FALSE
GCF_024139015.1	Acinetobacter baumannii UC20804					0	0	0	0	FALSE	TRUE	FALSE	FALSE	TRUE	FALSE
GCF_024173565.1	Acinetobacter baumannii AB0002	['GCF_024173565_1_WP_002001056.1']	['GCF_024173565_1_WP_045900741.1']	['GCF_024173565_1_WP_045900740.1']	['GCF_024173565_1_WP_005111667.1']	1	1	1	1	TRUE	FALSE	FALSE	TRUE	FALSE	FALSE
GCF_024205285.1	Acinetobacter baumannii DETAB-R21	['GCF_024205285_1_WP_002001056.1']	['GCF_024205285_1_WP_001058620.1']	['GCF_024205285_1_WP_000972677.1']	['GCF_024205285_1_WP_000042091.1']	1	1	1	1	TRUE	FALSE	FALSE	TRUE	FALSE	FALSE
GCF_024589115.1	Acinetobacter baumannii 13259	['GCF_024589115_1_WP_002001056.1']	['GCF_024589115_1_WP_257258684.1']	['GCF_024589115_1_WP_257258682.1']	['GCF_024589115_1_WP_000042094.1']	1	1	1	1	TRUE	FALSE	FALSE	TRUE	FALSE	FALSE
GCF_024589795.1	Acinetobacter baumannii 11919	['GCF_024589795_1_WP_002001056.1']	['GCF_024589795_1_WP_257256960.1']	['GCF_024589795_1_WP_000972695.1']	['GCF_024589795_1_WP_004736069.1']	1	1	1	1	TRUE	FALSE	FALSE	TRUE	FALSE	FALSE
GCF_024732425.1	Acinetobacter baumannii LUH 6011	['GCF_024732425_1_WP_002001056.1']	['GCF_024732425_1_WP_001058613.1']	['GCF_024732425_1_WP_000972689.1']	['GCF_024732425_1_WP_000042092.1']	1	1	1	1	TRUE	FALSE	FALSE	TRUE	FALSE	FALSE
GCF_024749405.1	Acinetobacter baumannii OC074	['GCF_024749405_1_WP_002001056.1']	['GCF_024749405_1_WP_001058605.1']	['GCF_024749405_1_WP_000972695.1']	['GCF_024749405_1_WP_004736069.1']	1	1	1	1	TRUE	FALSE	FALSE	TRUE	FALSE	FALSE
GCF_024749445.1	Acinetobacter baumannii OC070	['GCF_024749445_1_WP_002001056.1']	['GCF_024749445_1_WP_023897074.1']	['GCF_024749445_1_WP_031960057.1']	['GCF_024749445_1_WP_005111667.1']	1	1	1	1	TRUE	FALSE	FALSE	TRUE	FALSE	FALSE
GCF_024749525.1	Acinetobacter baumannii OC059	['GCF_024749525_1_WP_002001056.1']	['GCF_024749525_1_WP_031999674.1']	['GCF_024749525_1_WP_031999672.1']	['GCF_024749525_1_WP_000042092.1']	1	1	1	1	TRUE	FALSE	FALSE	TRUE	FALSE	FALSE
GCF_024749585.1	Acinetobacter baumannii OC008	['GCF_024749585_1_WP_002001056.1']	['GCF_024749585_1_WP_262011025.1']	['GCF_024749585_1_WP_262011024.1']	['GCF_024749585_1_WP_262011023.1']	1	1	1	1	TRUE	FALSE	FALSE	TRUE	FALSE	FALSE
GCF_024749605.1	Acinetobacter baumannii LMG994	['GCF_024749605_1_WP_010590574.1']	['GCF_024749605_1_WP_031986135.1']	['GCF_024749605_1_WP_000972694.1']	['GCF_024749605_1_WP_031986133.1']	1	1	1	1	TRUE	FALSE	FALSE	TRUE	FALSE	FALSE
GCF_024749625.1	Acinetobacter baumannii DB053	['GCF_024749625_1_WP_002001056.1']	['GCF_024749625_1_WP_001058603.1']	['GCF_024749625_1_WP_000972683.1']	['GCF_024749625_1_WP_000042086.1']	1	1	1	1	TRUE	FALSE	FALSE	TRUE	FALSE	FALSE
GCF_024749645.1	Acinetobacter baumannii DB008	['GCF_024749645_1_WP_011858739.1']	['GCF_024749645_1_WP_005135515.1']	['GCF_024749645_1_WP_005135514.1']	['GCF_024749645_1_WP_000041929.1']	1	1	1	1	TRUE	FALSE	FALSE	TRUE	FALSE	FALSE
GCF_024749785.1	Acinetobacter baumannii DB001	['GCF_024749785_1_WP_002001056.1']	['GCF_024749785_1_WP_001058613.1']	['GCF_024749785_1_WP_000972689.1']	['GCF_024749785_1_WP_000042092.1']	1	1	1	1	TRUE	FALSE	FALSE	TRUE	FALSE	FALSE
GCF_025264005.1	Acinetobacter baumannii AB105					0	0	0	0	FALSE	TRUE	FALSE	FALSE	TRUE	FALSE
GCF_025456905.1	Acinetobacter baumannii 195WW	['GCF_025456905_1_WP_002001056.1']	['GCF_025456905_1_WP_071209625.1']	['GCF_025456905_1_WP_000972695.1']	['GCF_025456905_1_WP_065087112.1']	1	1	1	1	TRUE	FALSE	FALSE	TRUE	FALSE	FALSE
GCF_025457015.1	Acinetobacter baumannii 190WW	['GCF_025457015_1_WP_002001056.1']	['GCF_025457015_1_WP_262094402.1']	['GCF_025457015_1_WP_002047537.1']	['GCF_025457015_1_WP_005111667.1']	1	1	1	1	TRUE	FALSE	FALSE	TRUE	FALSE	FALSE
GCF_025515635.1	Acinetobacter baumannii INTEC_OZFC5	['GCF_025515635_1_WP_011858739.1']	['GCF_025515635_1_WP_020752932.1']	['GCF_025515635_1_WP_210169761.1']	['GCF_025515635_1_WP_210169760.1']	1	1	1	1	TRUE	FALSE	FALSE	TRUE	FALSE	FALSE
GCF_025717695.1	Acinetobacter baumannii AC1556	['GCF_025717695_1_WP_002001056.1']	['GCF_025717695_1_WP_086377297.1']	['GCF_025717695_1_WP_263506062.1']	['GCF_025717695_1_WP_213071031.1']	1	1	1	1	TRUE	FALSE	FALSE	TRUE	FALSE	FALSE
GCF_026062515.1	Acinetobacter baumannii RBH2	['GCF_026062515_1_WP_002001056.1']	['GCF_026062515_1_WP_001058610.1']	['GCF_026062515_1_WP_000972683.1']	['GCF_026062515_1_WP_065087112.1']	1	1	1	1	TRUE	FALSE	FALSE	TRUE	FALSE	FALSE
GCF_026153175.1	Acinetobacter baumannii 18EP	['GCF_026153175_1_WP_002001056.1']	['GCF_026153175_1_WP_225481395.1']	['GCF_026153175_1_WP_065707819.1']	['GCF_026153175_1_WP_000041930.1']	1	1	1	1	TRUE	FALSE	FALSE	TRUE	FALSE	FALSE
GCF_026273385.1	Acinetobacter baumannii AC1794	['GCF_026273385_1_WP_002001056.1']	['GCF_026273385_1_WP_266125724.1']	['GCF_026273385_1_WP_020752933.1']	['GCF_026273385_1_WP_000042092.1']	1	1	1	1	TRUE	FALSE	FALSE	TRUE	FALSE	FALSE
GCF_026273705.1	Acinetobacter baumannii AC1759	['GCF_026273705_1_WP_002001056.1']	['GCF_026273705_1_WP_266128704.1']	['GCF_026273705_1_WP_000972683.1']	['GCF_026273705_1_WP_266128399.1']	1	1	1	1	TRUE	FALSE	FALSE	TRUE	FALSE	FALSE
GCF_026273925.1	Acinetobacter baumannii AC1713	['GCF_026273925_1_WP_002001056.1']	['GCF_026273925_1_WP_001058620.1']	['GCF_026273925_1_WP_000972677.1']	['GCF_026273925_1_WP_000042091.1']	1	1	1	1	TRUE	FALSE	FALSE	TRUE	FALSE	FALSE
GCF_026675765.1	Acinetobacter baumannii MJH_58.1	['GCF_026675765_1_WP_002001056.1']	['GCF_026675765_1_WP_023897074.1']	['GCF_026675765_1_WP_045544400.1']	['GCF_026675765_1_WP_045544399.1']	1	1	1	1	TRUE	FALSE	FALSE	TRUE	FALSE	FALSE
GCF_027257275.1	Acinetobacter baumannii 57_XXE4	['GCF_027257275_1_WP_002001056.1']	['GCF_027257275_1_WP_024437390.1']	['GCF_027257275_1_WP_024437389.1']	['GCF_027257275_1_WP_000041930.1']	1	1	1	1	TRUE	FALSE	FALSE	TRUE	FALSE	FALSE
GCF_027257495.1	Acinetobacter baumannii 66_W83.1	['GCF_027257495_1_WP_002001056.1']	['GCF_027257495_1_WP_057052019.1']	['GCF_027257495_1_WP_269496029.1']	['GCF_027257495_1_WP_269496027.1']	1	1	1	1	TRUE	FALSE	FALSE	TRUE	FALSE	FALSE
GCF_027257815.1	Acinetobacter baumannii 141_Diagnostik	['GCF_027257815_1_WP_002001056.1']	['GCF_027257815_1_WP_196256664.1']	['GCF_027257815_1_WP_196256665.1']	['GCF_027257815_1_WP_196256666.1']	1	1	1	1	TRUE	FALSE	FALSE	TRUE	FALSE	FALSE
GCF_027558855.1	Acinetobacter baumannii WU_164	['GCF_027558855_1_WP_002001056.1']	['GCF_027558855_1_WP_031960056.1']	['GCF_027558855_1_WP_031960057.1']	['GCF_027558855_1_WP_000042093.1']	1	1	1	1	TRUE	FALSE	FALSE	TRUE	FALSE	FALSE
GCF_027854725.1	Acinetobacter baumannii AOR36_HL	['GCF_027854725_1_WP_002001056.1']	['GCF_027854725_1_WP_270901635.1']	['GCF_027854725_1_WP_262011024.1']	['GCF_027854725_1_WP_270901634.1']	1	1	1	1	TRUE	FALSE	FALSE	TRUE	FALSE	FALSE
GCF_028402505.1	Acinetobacter baumannii Acb20	['GCF_028402505_1_WP_002001056.1']	['GCF_028402505_1_WP_114252990.1']	['GCF_028402505_1_WP_114252992.1']	['GCF_028402505_1_WP_000042092.1']	1	1	1	1	TRUE	FALSE	FALSE	TRUE	FALSE	FALSE
GCA_001077675.1	Acinetobacter baumannii ATCC 17978-mff	['GCA_001077675_1_AKQ28659.1']	['GCA_001077675_1_AKQ27615.1']	['GCA_001077675_1_AKQ27614.1']	['GCA_001077675_1_AKQ27613.1']	1	1	1	1	TRUE	FALSE	FALSE	TRUE	FALSE	FALSE
GCA_019356215.1	Acinetobacter baumannii 17978UN	['GCA_019356215_1_QXZ47168.1']	['GCA_019356215_1_QXZ47167.1']	['GCA_019356215_1_QXZ47166.1']	['GCA_019356215_1_QXZ47165.1']	1	1	1	1	TRUE	FALSE	FALSE	TRUE	FALSE	FALSE
GCF_000580815.1	Acinetobacter baumannii 1035119	['GCF_000580815_1_WP_002001056.1']	['GCF_000580815_1_WP_031963167.1']	['GCF_000580815_1_WP_031960057.1']	['GCF_000580815_1_WP_005111667.1']	1	1	1	1	TRUE	FALSE	FALSE	TRUE	FALSE	FALSE
GCF_000583375.1	Acinetobacter baumannii 121738	['GCF_000583375_1_WP_002001056.1']	['GCF_000583375_1_WP_032014216.1']	['GCF_000583375_1_WP_032014217.1']	['GCF_000583375_1_WP_032014219.1']	1	1	1	1	TRUE	FALSE	FALSE	TRUE	FALSE	FALSE
GCF_000588135.1	Acinetobacter baumannii 1295549	['GCF_000588135_1_WP_002001056.1']	['GCF_000588135_1_WP_001058620.1']	['GCF_000588135_1_WP_004841914.1']	['GCF_000588135_1_WP_000042092.1']	1	1	1	1	TRUE	FALSE	FALSE	TRUE	FALSE	FALSE
GCF_000580315.1	Acinetobacter baumannii 1297	['GCF_000580315_1_WP_002001056.1']	['GCF_000580315_1_WP_001058623.1']	['GCF_000580315_1_WP_032044384.1']	['GCF_000580315_1_WP_032044383.1']	1	1	1	1	TRUE	FALSE	FALSE	TRUE	FALSE	FALSE
GCF_000584415.1	Acinetobacter baumannii 1412924	['GCF_000584415_1_WP_002001056.1']	['GCF_000584415_1_WP_032034232.1']	['GCF_000584415_1_WP_032034231.1']	['GCF_000584415_1_WP_000042092.1']	1	1	1	1	TRUE	FALSE	FALSE	TRUE	FALSE	FALSE
GCF_000611465.1	Acinetobacter baumannii 25569_5	['GCF_000611465_1_WP_002001056.1']	['GCF_000611465_1_WP_001058614.1']	['GCF_000611465_1_WP_000972693.1']	['GCF_000611465_1_WP_000042093.1']	1	1	1	1	TRUE	FALSE	FALSE	TRUE	FALSE	FALSE
GCF_000584355.1	Acinetobacter baumannii 318814	['GCF_000584355_1_WP_002001056.1']	['GCF_000584355_1_WP_001058625.1']	['GCF_000584355_1_WP_032018937.1']	['GCF_000584355_1_WP_032018936.1']	1	1	1	1	TRUE	FALSE	FALSE	TRUE	FALSE	FALSE
GCF_000581895.1	Acinetobacter baumannii 532279	['GCF_000581895_1_WP_002001056.1']	['GCF_000581895_1_WP_032060855.1']	['GCF_000581895_1_WP_032044384.1']	['GCF_000581895_1_WP_000042092.1']	1	1	1	1	TRUE	FALSE	FALSE	TRUE	FALSE	FALSE
GCF_000584095.1	Acinetobacter baumannii 846928	['GCF_000584095_1_WP_002132626.1']	['GCF_000584095_1_WP_032058994.1']	['GCF_000584095_1_WP_000972683.1']	['GCF_000584095_1_WP_000042092.1']	1	1	1	1	TRUE	FALSE	FALSE	TRUE	FALSE	FALSE
GCF_000021245.2	Acinetobacter baumannii AB0057	['GCF_000021245_2_WP_000368712.1']	['GCF_000021245_2_WP_001058619.1']	['GCF_000021245_2_WP_000972685.1']	['GCF_000021245_2_WP_000042089.1']	1	1	1	1	TRUE	FALSE	FALSE	TRUE	FALSE	FALSE
GCF_000297935.1	Acinetobacter baumannii Ab33333	['GCF_000297935_1_WP_002132626.1']	['GCF_000297935_1_WP_001058617.1']	['GCF_000297935_1_WP_000972683.1']	['GCF_000297935_1_WP_002156387.1']	1	1	1	1	TRUE	FALSE	FALSE	TRUE	FALSE	FALSE
GCF_000770605.1	Acinetobacter baumannii AB5075	['GCF_000770605_1_WP_000368712.1']	['GCF_000770605_1_WP_001058619.1']	['GCF_000770605_1_WP_000972685.1']	['GCF_000770605_1_WP_000042089.1']	1	1	1	1	TRUE	FALSE	FALSE	TRUE	FALSE	FALSE
GCF_000018445.1	Acinetobacter baumannii ACICU	['GCF_000018445_1_WP_002001056.1']	['GCF_000018445_1_WP_001058613.1']	['GCF_000018445_1_WP_000972689.1']	['GCF_000018445_1_WP_000042092.1']	1	1	1	1	TRUE	FALSE	FALSE	TRUE	FALSE	FALSE
GCF_000069245.1	Acinetobacter baumannii AYE					0	0	0	0	FALSE	TRUE	FALSE	FALSE	TRUE	FALSE
GCF_000498375.2	Acinetobacter baumannii DU202					0	0	0	0	FALSE	TRUE	FALSE	FALSE	TRUE	FALSE
GCF_000335535.1	Acinetobacter baumannii Naval-57	['GCF_000335535_1_WP_002001056.1']	['GCF_000335535_1_WP_002047535.1', 'GCF_000335535_1_WP_002048141.1']	['GCF_000335535_1_WP_002047537.1']	['GCF_000335535_1_WP_025467836.1']	1	2	1	1	TRUE	FALSE	FALSE	TRUE	FALSE	FALSE
GCF_000304675.1	Acinetobacter baumannii Naval-72	['GCF_000304675_1_WP_002001056.1']	['GCF_000304675_1_WP_000408245.1', 'GCF_000304675_1_WP_001058607.1']	['GCF_000304675_1_WP_000972682.1']	['GCF_000304675_1_WP_000042081.1']	1	2	1	1	TRUE	FALSE	FALSE	TRUE	FALSE	FALSE
GCF_000369165.1	Acinetobacter baumannii NIPH 201	['GCF_000369165_1_WP_002001056.1']	['GCF_000369165_1_WP_005111669.1']	['GCF_000369165_1_WP_005111668.1']	['GCF_000369165_1_WP_005111667.1']	1	1	1	1	TRUE	FALSE	FALSE	TRUE	FALSE	FALSE
GCF_000369225.1	Acinetobacter baumannii NIPH 329	['GCF_000369225_1_WP_002132626.1']	['GCF_000369225_1_WP_005124430.1']	['GCF_000369225_1_WP_002131889.1']	['GCF_000369225_1_WP_005124429.1']	1	1	1	1	TRUE	FALSE	FALSE	TRUE	FALSE	FALSE
GCF_000413915.1	Acinetobacter baumannii NIPH 410					0	0	0	0	FALSE	TRUE	FALSE	FALSE	TRUE	FALSE
GCF_000368545.1	Acinetobacter baumannii NIPH 60	['GCF_000368545_1_WP_002001056.1']	['GCF_000368545_1_WP_004841917.1']	['GCF_000368545_1_WP_004841914.1']	['GCF_000368545_1_WP_000042092.1']	1	1	1	1	TRUE	FALSE	FALSE	TRUE	FALSE	FALSE
GCF_000368205.1	Acinetobacter baumannii NIPH 615	['GCF_000368205_1_WP_025469422.1']	['GCF_000368205_1_WP_001058605.1']	['GCF_000368205_1_WP_004738583.1']	['GCF_000368205_1_WP_004736069.1']	1	1	1	1	TRUE	FALSE	FALSE	TRUE	FALSE	FALSE
GCF_000369265.1	Acinetobacter baumannii NIPH 67	['GCF_000369265_1_WP_002001056.1']	['GCF_000369265_1_WP_005132832.1']	['GCF_000369265_1_WP_005132830.1']	['GCF_000369265_1_WP_005132827.1']	1	1	1	1	TRUE	FALSE	FALSE	TRUE	FALSE	FALSE
GCF_000369305.1	Acinetobacter baumannii NIPH 70	['GCF_000369305_1_WP_011858739.1']	['GCF_000369305_1_WP_005135515.1']	['GCF_000369305_1_WP_005135514.1']	['GCF_000369305_1_WP_000041929.1']	1	1	1	1	TRUE	FALSE	FALSE	TRUE	FALSE	FALSE
GCF_000309235.1	Acinetobacter baumannii OIFC035	['GCF_000309235_1_WP_002132626.1']	['GCF_000309235_1_WP_002131906.1', 'GCF_000309235_1_WP_002132617.1', 'GCF_000309235_1_WP_002132435.1']	['GCF_000309235_1_WP_002131889.1']	['GCF_000309235_1_WP_005124429.1']	1	3	1	1	TRUE	FALSE	FALSE	TRUE	FALSE	FALSE
GCF_000335635.1	Acinetobacter baumannii OIFC047	['GCF_000335635_1_WP_002001056.1']	['GCF_000335635_1_WP_002061317.1', 'GCF_000335635_1_WP_002062180.1']	['GCF_000335635_1_WP_000972690.1']	['GCF_000335635_1_WP_000042086.1']	1	2	1	1	TRUE	FALSE	FALSE	TRUE	FALSE	FALSE
GCF_000305275.1	Acinetobacter baumannii OIFC110	['GCF_000305275_1_WP_002001056.1']	['GCF_000305275_1_WP_000327113.1', 'GCF_000305275_1_WP_001058621.1', 'GCF_000305275_1_WP_000437491.1']	['GCF_000305275_1_WP_000972690.1']	['GCF_000305275_1_WP_000042094.1']	1	3	1	1	TRUE	FALSE	FALSE	TRUE	FALSE	FALSE
GCF_000453165.1	Acinetobacter baumannii TG22204	['GCF_000453165_1_WP_024433368.1']	['GCF_000453165_1_WP_024433367.1']	['GCF_000453165_1_WP_024433366.1']	['GCF_000453165_1_WP_000042092.1']	1	1	1	1	TRUE	FALSE	FALSE	TRUE	FALSE	FALSE
GCF_000453225.1	Acinetobacter baumannii TG22332	['GCF_000453225_1_WP_002001056.1']	['GCF_000453225_1_WP_001058623.1']	['GCF_000453225_1_WP_000972682.1']	['GCF_000453225_1_WP_000042092.1']	1	1	1	1	TRUE	FALSE	FALSE	TRUE	FALSE	FALSE
GCF_000314635.1	Acinetobacter baumannii WC-348	['GCF_000314635_1_WP_002001056.1']	['GCF_000314635_1_WP_009516806.1', 'GCF_000314635_1_WP_002061317.1']	['GCF_000314635_1_WP_000972690.1']	['GCF_000314635_1_WP_000042086.1']	1	2	1	1	TRUE	FALSE	FALSE	TRUE	FALSE	FALSE
GCF_000505685.1	Acinetobacter baumannii ZW85-1	['GCF_000505685_1_WP_002001056.1']	['GCF_000505685_1_WP_023897074.1']	['GCF_000505685_1_WP_023897073.1']	['GCF_000505685_1_WP_043960394.1']	1	1	1	1	TRUE	FALSE	FALSE	TRUE	FALSE	FALSE
