# Supplementary material for: Amino acid competition shapes Acinetobacter baumannii gut carriage
Source: Cell Host Microbe. Author manuscript; Available in PMC 2025 Aug 24. (PMC12375414; doi:10.1016/j.chom.2025.07.003)
Supplement: MMC3 [file NIHMS2101725-supplement-MMC3.xlsx]

## Sheet: Table S2
Table S2. Amino acid metabolomics. Raw values for amino acid metabolomics related to Figures 3E-F and S4I and mouse chow LM-485 (Teklad 7912) and irradiated NIH-31 Modified Open Formula (Teklad 7913). Units are nmol/g. Limit of detection for mouse samples was 5 nmol/g; limit of detection for chow samples was 1 nmol/g. Values below the limit of detection were set to the limit of detection.
Sample	type	HyPro	His	Asn	Tau	Ser	Gln	Arg	Gly	Asp	Glu	Thr	Ala	Pro	HyLys	AABA	Ornithine	Cys	Lys	Tyr	Met	Val	Ile	Leu	Phe	Trp
Abx1d0	abx day0	34.27	51.4	31.5	143.08	59.32	69.78	25.88	117.6	63.3	604.38	14.95	128.24	431	63.72	25.9	10.39	21.71	95.22	159.61	45.29	38.28	18.05	24.79	23.7	159.93
Abx2d0	abx day0	56.96	100.48	36.26	772.48	72.52	231.36	74.26	350.45	279.5	2124.6	19.57	326.04	459.44	91.12	25.14	16	45.7	144.21	281.47	142.28	219.72	106.85	246.46	166.43	325.54
Abx3d0	abx day0	30.61	45.23	5	231.29	46.58	57.39	5	125.24	94.82	812.72	5	133.39	479.84	29.36	5	39.75	21.68	83.16	176.64	25.15	73.48	25.98	34.43	34.94	222.48
Abx4d0	abx day0	94.14	81.7	49.96	551.09	86.55	166.2	42.21	246.11	144.58	1646.58	32.78	356.12	1147.88	82.64	41.18	12.37	39.03	138.06	281.66	97.64	170.3	54.77	74.27	68.34	425.97
Abx5d0	abx day0	66.17	63.5	5	168.58	45.61	83.77	5	173.56	231.42	2099.29	19.11	273.67	960.27	122.84	5	8.7	35.24	100.41	224.27	105	137.13	47.56	76.92	61.79	348.75
Abx6d0	abx day0	125.68	78.98	101.57	219.2	152.73	219.73	58.02	277.64	275.84	181.98	98.01	388.35	673.72	133.49	86.69	97.44	18.81	168.49	13.88	68.18	84.66	35.09	47.76	43.71	366.29
Abx7d0	abx day0	58.68	71.81	62.5	294.18	181.91	151.09	25.22	278.88	235.22	916.22	286.99	436.02	1021.67	100.94	48.35	62.89	28.89	130.05	13.47	50.05	190.79	47.32	75.71	53.69	322.14
Abx8d0	abx day0	69.14	57.15	59.24	152.36	109.35	167.46	25.72	166.1	210.7	100.72	27.72	180.85	465.55	56.25	36.54	35.91	5	105.11	9.64	26.06	56.22	27.01	39.98	21.31	218.68
Abx9d0	abx day0	124.11	79.5	83.1	604.6	570.02	239.22	70.67	506.19	396	408.31	261.3	695.18	2706.85	97.15	37.67	138.45	20.82	265.88	117.1	160.93	438.57	248.51	400.61	239.54	531.77
Abx10d0	abx day0	70	103.92	93.88	144.49	134.94	180.39	30.32	250.83	216.22	2134.26	467.94	468.11	652.99	153.56	101.98	117.81	57.72	236.88	35.43	104.23	80.22	31.47	44.17	49	437.64
Untreated1d0	no abx day0	5	127.79	102.38	5	212.53	120.45	5	201.2	166.42	1447.65	342.01	825.61	278.86	58.23	84.92	58.08	12.81	279.92	346.61	142.77	415.79	269.37	522.17	212.06	36.79
Untreated2d0	no abx day0	5	128.68	228.46	29.03	209.59	327.17	121.95	249.78	243.16	2413.15	363.85	1131.31	169.1	57.73	101.41	79.92	15.38	461.68	364.41	183.37	417.02	282.34	502.1	164.23	33.48
Untreated3d0	no abx day0	5	52	34.11	46.65	142.83	34.55	5	137.9	65.33	492.44	163.93	659.94	298.11	47.88	62.36	29.17	11.34	118.02	216.04	101.44	446.71	248.19	503.87	218.6	23.84
Untreated4d0	no abx day0	5	60.67	5	5	111.08	32.62	5	124.3	24.69	357.4	146	581.28	299.09	42.47	67.68	38.09	9.33	136.51	226.16	130.62	499.9	287.76	523.5	210	23.95
Untreated5d0	no abx day0	5	99.93	5	23.03	119.52	212.31	34.43	140.22	45.01	384.5	256.68	906.61	363.94	42.99	87.63	58.82	12.58	120.2	506.65	160.86	881.34	501.92	1060.83	526.84	39.04
Untreated6d0	no abx day0	5	124.58	137.86	5	227.55	390.24	200.83	231.92	185.63	1783.99	328.39	1134.44	154.96	82.58	110.07	119.78	15.61	488.27	420.82	224.79	672.27	536.9	817.62	250.14	22.81
Untreated7d0	no abx day0	5	5	30.32	52.86	155.32	124.95	27.74	174.42	149.97	495.59	185.93	617.69	246.63	34.23	70.95	38.23	9.14	117.38	165.49	92.18	545.1	340.81	605.58	217.65	27.53
Untreated8d0	no abx day0	5	106.77	42.27	79.76	250.48	196.63	58.55	366.44	155.67	1299.88	293.29	1325.23	383.24	68.07	99.59	90.28	9.7	445.22	359.03	248.88	705.88	478.27	809.4	296.75	29.69
Untreated9d0	no abx day0	5	88.69	90.33	331.61	172.44	210.69	69.49	208.9	170.01	2124.94	245.83	793.6	179.74	66.38	52.57	62.27	12.46	386.93	207.87	189.19	265.55	192.65	344.78	136.4	22.81
Untreated10d0	no abx day0	5	46.13	5	489.59	121.1	90.85	21.08	149.22	40.53	214.59	171.26	661.53	356.51	5	53.99	44.64	8.11	107.12	196.35	119.83	558.85	306.2	560.34	225.4	20.6
GF1d0	GF day0	5	265.88	655.49	106.11	733.54	869.15	127.01	579.69	251.71	993.83	1224.37	512.55	1106.09	176.92	85.12	80.42	43.16	161.77	262.5	96.33	562.85	344.81	514.07	272.43	352.53
GF2d0	GF day0	5	209.38	375.94	88.01	388.58	390	70.17	364.88	198.4	579.56	696.06	199.22	417.19	121.83	92.08	40.58	30.7	85.17	126.33	53.61	241.48	147.91	233.28	131.71	297.2
GF3d0	GF day0	5	319.27	631.02	98.64	811.2	711.1	225.47	794.92	261.52	603.3	922.49	400.63	1505.97	133.46	120.13	25.08	35.67	243	154.68	55.67	342.32	178.84	258.07	136.41	214.37
GF4d0	GF day0	5	358.39	659.14	98.73	852.03	782.58	243.81	860.63	260.54	675	990.21	500.49	1472.86	124.17	96.2	22.06	36.21	230.04	211.22	71.33	439.99	242.18	341.07	206.18	272.36
GF5d0	GF day0	36.95	61.8	96.5	175.08	107.92	143.17	5	177.95	23.56	92.14	263	93.42	325.4	5	5	9.64	6.14	13.17	40.66	43.04	108.8	67.86	97.93	49.37	102.02
GF6d0	GF day0	35.8	54.42	80.01	71.66	96.14	138.68	20.69	137.45	25.44	118.49	217.82	141.79	412.57	5	5	5	5	12.83	66.25	47.92	204.31	137.08	215.7	101.25	175.91
GF7d0	GF day0	5	275.49	562.59	113.96	643.64	788.87	153.25	527.62	271.93	777.43	880.22	288.14	797.32	130.51	116.73	83.73	39.98	150.3	145.15	61.71	340.76	209.01	308.98	161.2	242.16
GF8d0	GF day0	5	176.66	333.13	53.95	304.16	374.24	64.69	285.63	129.06	556.63	626.82	144.41	395.99	86.45	76.26	34.09	22.78	90.05	86.46	31.74	171.92	87.98	151.29	84.15	225.88
GF9d0	GF day0	5	307.84	613.46	62.47	724.59	656.25	165.94	563.36	121.26	330.69	935.62	396.02	521.99	99.09	79.02	5.92	30.58	182.26	247.36	72.85	505.94	250.07	340.99	225.25	284.61
GF10d0	GF day0	5	192.93	338.55	66.32	436.38	430.67	133.05	431.97	140.58	311.13	535.74	255.5	844.82	80.25	65.9	5.15	22.65	126.11	102.82	43.17	222.23	133.28	225.59	111.1	179.17
Abx1d10	abx day10	5	51.525	5	488.055	91.345	87.395	37.795	88.44	28.825	160.37	99.255	476.18	260.01	63.7	42.02	62.37	21.65	131.935	244.46	105.345	491.83	262.005	481.945	196.835	22.885
Abx2d10	abx day10	5	62.815	108.53	296.855	325.62	242.29	174.08	312.625	146.925	862.125	235.505	849.78	375.8	68.635	110.225	62.825	24.145	351.575	258.4	236.265	581.635	346.64	642.205	240.91	49.295
Abx3d10	abx day10	5	33.445	5	21.96	95.385	92.945	36.295	107.63	37.83	177.59	81.49	321.335	267.16	29.815	31.17	34.205	27.06	94.63	180.68	88.28	345.625	173.265	330.545	166.07	26.415
Abx4d10	abx day10	5	77.185	133.65	671.05	184.95	172.19	100.915	295.96	79.075	1248.65	193.885	701.44	328.29	87.185	83.92	45.305	18.235	323.445	172.41	140.25	260.205	147.445	295.37	126.58	27.695
Abx5d10	abx day10	5	61.26	57.645	755.77	203.2	155.58	47.685	234.195	114.045	1010.83	147.53	604.735	332.91	53.75	34.71	32.52	15.16	176.04	185.475	138.645	320.48	183.98	371.64	171.66	32.035
Abx6d10	abx day10	5	80.62	52.09	135.315	121.02	163.86	55.985	157.735	78.17	1158.32	232.725	632.835	240.965	40.88	56.725	55.89	8.195	261.685	262.275	176.15	502.14	313.1	538.305	197.36	20.9
Abx7d10	abx day10	5	68.74	39.755	30.105	136.05	134.49	37.355	110.065	54.41	384.54	159.34	569.63	297.3	50.74	69.29	47.88	13.24	155.82	212.49	161.71	479.56	282.955	559.635	223.43	22.29
Abx8d10	abx day10	5	73.265	33.78	25.575	133.57	171.89	48.79	123.63	79.69	426.77	211.615	779.05	312.79	56.91	95.07	47.025	10.28	198.64	278.82	197.11	950.975	583.085	1004.21	325.735	28.655
Abx9d10	abx day10	5	133.705	37.275	93.66	233.71	248.81	81.76	192.385	178.705	556.74	309.575	950.9	444.605	52.715	115.65	140.495	10.47	330.15	464.965	206.465	1022.36	619.57	1067.54	468.38	48.575
Abx10d10	abx day10	5	90.555	71.095	29.99	125.8	170.81	66.56	189.59	66.69	1193.46	279.34	827.81	373.115	55.825	77.825	34.89	10.395	292.945	306.99	231.6	468.23	308.345	568.06	194.225	28.635
Untreated1d10	no abx day10	5	57.065	39.205	5	116.91	116.6	40.215	99.705	29.57	402.53	132.42	429.585	223.74	42.215	54.255	17.405	13.445	135.65	177.93	119.135	345.325	209.415	429.185	163.295	21.105
Untreated2d10	no abx day10	5	142.785	66.69	5	204.92	206.76	65.925	201.865	94.13	611.375	216.225	797.305	401.025	42.58	68.355	52.455	9.66	148.4	347.315	173.635	683.26	410.975	813.94	379.89	48.56
Untreated3d10	no abx day10	5	94.28	117.505	35.74	182.94	180.74	74	230.775	134.12	2180.85	229.945	637.665	267.01	67.785	57.995	47.37	16.18	367.115	214.3	142.945	233.51	155.04	320.455	112.555	23.72
Untreated4d10	no abx day10	5	86.7	75.61	29.985	238.75	189.69	47.37	209.705	104.16	1015.96	214.605	666.8	365.4	43.905	58.88	18.815	13.235	169.95	238.125	167.26	476.9	284.96	575.005	255.69	30.645
Untreated5d10	no abx day10	5	71.335	64.865	25.845	111.81	139.74	50.86	145.085	21.415	666.475	131.55	460.65	241.6	37.78	63.185	17.95	9.34	165.905	223.45	85.98	256.06	134.705	377.985	194.18	21.235
Untreated6d10	no abx day10	5	44	5	5	97.17	101.47	30.295	95.38	34.36	385.69	108.26	376.28	194.35	5	30.725	17.215	5.215	101.365	100.665	91.895	183.785	127.985	244.31	97.915	13.3
Untreated7d10	no abx day10	5	69.435	47.35	24.775	160.72	148.29	82.655	121.48	55.67	498.535	180.035	625.56	247.74	5	38.53	8.115	6.91	121.26	256.915	192.045	295.035	239.485	469.455	288.325	38.305
Untreated8d10	no abx day10	5	110.44	112.115	44.225	214.49	184.34	81.975	187.47	113.865	820.47	290.005	1027.16	317.62	40.6	53.48	52.46	9.875	347.62	353.995	264.21	624.55	476.745	803.18	333.075	36.305
Untreated9d10	no abx day10	5	35.865	5	5	88.52	117.42	29.285	88.14	29.99	411.995	142.935	437.56	274.135	33.645	38.425	18.925	8.635	148.54	218.665	148.97	255.385	201.15	420.79	180.865	17.635
Untreated10d10	no abx day10	5	42.955	5	25.975	107.93	157.76	36.345	103.1	32.43	570.935	196.6	695.085	360.235	44.9	54.72	22.72	11.105	194.53	295.61	240.12	497.095	385.545	742.08	273.35	24.275
GF1d10	GFday10	5	222.64	142.55	1843.96	878.53	322.96	484.425	878.5	519.665	1078.44	556.37	1244.37	484.88	5	42.475	20.365	14.255	526.21	316.94	259.055	625.985	424.635	888.01	381.05	109.53
GF2d10	GFday10	5	365.16	256.115	2827.77	1455.3	597.6	774.185	1412.69	759.06	1653.6	939.015	1985.04	820.825	69.845	44.02	25.855	23.9	820.39	541.4	423.585	1079.32	735.405	1522.17	646.435	186.51
GF3d10	GFday10	5	380.615	430.555	3018.3	1474.5	890.27	699.705	1572.08	700.465	1762.41	1307.14	1689.13	1555.81	119.81	178.48	31.105	49.2	721.66	396.41	334.855	869.01	556.19	1103.89	479.445	216.39
GF4d10	GFday10	5	216.06	251.215	871.67	663.42	424.9	415.75	741.03	384.59	773.455	567.7	886.065	637.2	13.75	53.88	8.855	63.155	434.42	212.775	196.445	507.45	351.22	738.72	286.3	98.645
GF5d10	GFday10	5	290.555	189.335	2091.49	847.49	411.7	289.645	982.3	534.805	1500.36	845.715	1146.72	1033.13	62.635	88.29	11.88	22.61	278.88	283.255	214.63	613.365	386.555	727.205	334.145	229.375
GF6d10	GFday10	5	349.875	217.125	3044.24	1246.8	759.02	627.315	1325.76	732.55	1765.69	1018.07	1677.55	1137.72	111.51	66.085	21.395	113.895	664.845	337.93	294.13	800.4	504.67	1069.81	454.69	183
GF7d10	GFday10	5	409.31	441.35	3657.36	1535.5	896.75	686.745	1953.43	988.315	2603.42	1404.86	2269.33	1525.67	86.64	98.815	13.435	43.055	705.95	595.265	496.13	1153.37	774.48	1644.54	730.75	298.445
GF8d10	GFday10	5	298.325	240.87	2034.3	1025.7	586.95	397.585	982.095	489.76	1244.76	860.655	1151.98	932.73	67.615	100.495	15.07	39.635	437.64	329.365	254.47	633.455	411.905	846.39	364.865	163.915
GF9d10	GFday10	5	212.69	169.24	1468.62	743.05	298.49	228.83	924.34	410.6	1020.36	808.785	967.105	840.67	74.67	81.655	8.89	86.925	280.475	201.78	168.5	526.93	306.625	610.93	241.78	150.38
GF10d10	GFday10	5	367.955	366.43	1868.43	960.7	601.66	379.99	1046.35	544.53	1348.34	1062.87	1099.29	1061.34	141.72	110.535	10.31	41.58	419.76	285.25	264.5	631.14	449.535	905.745	366.61	206.16
Chow1	Purina 5L79 (autoclaved)	1	107.75	157.55	60.85	72.88	53.465	42.265	67.985	60.19	41.935	17.5	154.585	152.3	1	1	1	1	9.32	26.14	425.745	55.21	36.05	40.045	32.88	75.37
Chow2	Purina 5L79 (autoclaved)	1	87.19	150.285	29.345	33.055	36.83	25.51	67.075	67.525	45.7	21.705	199.585	205.72	1	1	1	1	9.87	26.06	944.655	62.425	40.745	43.805	33.69	92.075
Chow3	Purina 5L79 (autoclaved)	1	95.515	175.49	58.52	73.865	58.01	40.44	81.03	76.535	50.875	23.525	221.525	199.18	1	1	1	1	11.22	33.38	1023.4	88.35	44.465	49.945	39.62	101.11
Additional chow samples
	Teklad 7912	1	1	97.11	1	40.1	53.41	49.715	37.99	1	44.285	18.965	164.15	218.7	1	1	1	1	151.78	1	1038.33	60.355	41.79	55.285	35.025	91.815
	Teklad 7912	1	1	201.96	1	41.71	66.785	80.42	66.46	41.8	93.26	32.115	274.72	389.6	1	22.28	1	1	196.225	1	2401.26	106.545	71.485	93.02	61.72	167.29
	Teklad 7912	1	1	99.91	1	59.32	39.525	47.24	38.835	24.45	53.025	17.96	155.155	220.225	1	12.735	1	1	144.925	1	855.635	60.875	39.53	55.365	33.96	92.505
	Teklad 7913	43.39	96.635	229.745	399.955	96.47	100.51	98.685	112.26	36.865	107.625	63.56	353.93	418.575	1	1	1	1	42.745	64.335	187.89	186.305	130.34	251.085	102.31	202.815
	Teklad 7913	37.23	80.64	174.035	323.805	52.685	70.21	71.795	90.96	28.4	89.015	51.35	301.44	380.27	1	1	1	1	35.175	55.295	117.6	162.44	113.47	213.365	86.635	171.605
	Teklad 7913	38.99	72.155	209.755	351.355	83.81	91.83	93.84	112.59	45.815	97.27	55.45	418.615	425.375	1	1	1	1	39.24	56.585	125.81	180.81	124.37	238.46	90.155	182.615
